# Supplementary material for: SERS Liquid Biopsy Profiling of Serum for the Diagnosis of Kidney Cancer
Source: Biomedicines. 2022 Jan 22;10(2):233. doi: 10.3390/biomedicines10020233 (PMC8869590; doi:10.3390/biomedicines10020233)
Supplement: Supplementary file 1 [file biomedicines-10-00233-s001.zip]

Archive with 2 entries (2 files):
- Suplementary Tables S1 S2 S3 S4.pdf
- supplementary Figure S1.pdf
